# Supplementary material for: Pharmacological Evaluation of Araliadiol as a Novel Anti-Inflammatory Agent in LPS-Induced RAW 264.7 Cells
Source: Biomedicines. 2025 Jun 8;13(6):1408. doi: 10.3390/biomedicines13061408 (PMC12190465; doi:10.3390/biomedicines13061408)
Supplement: Supplementary file 1 [file biomedicines-13-01408-s001.zip]

Archive with 1 entries (1 files):
- biomedicines-3641755-supplementary.pdf
